# Supplementary material for: Genome sequence and description of the mosquitocidal and heavy metal tolerant strain Lysinibacillus sphaericus CBAM5
Source: Stand Genomic Sci. 2015 Jan 20;10:2. doi: 10.1186/1944-3277-10-2 (PMC4317669; doi:10.1186/1944-3277-10-2)
Supplement: Additional file 1: Table S1. — Associated record according to the MIGS recommendations. [file 1944-3277-10-2-S1.xlsx]

## Sheet: Hoja1
Supplementary Table S1: Associated MIGS Record
MIGS-ID	Field name	Description
MIGS-1
1.1	NCBI Project ID	219242
1.2	Short Reads Archive ID	SRR1301995
	Genome Data	KK037167 - KK037224
MIGS-2	Investigation type	Bacteria
MIGS-3	Project Name	Lysinibacillus sphaericus CBAM5
MIGS-4	Geographic Location
4.1	Latitude	5.0121944
4.2	Longitude	-72.7109167
4.3	Depth	20 m
4.4	Altitude	350 m
MIGS-5	Time of Sample collection	January 2005
MIGS-6	Habitat (EnvO)
6.1	temperature	26 °C
6.2	pH
6.3	salinity
6.4	chlorophyll
6.5	conductivity
6.6	light intensity
6.7	dissolved organic carbon (DOC)
6.8	current
6.9	atmospheric data
6.10	density
6.11	alkalinity
6.12	dissolved oxygen
6.13	particulate organic carbon (POC)
6.14	phosphate
6.15	Nitrate
6.16	sulfates
6.17	sulfides
6.18	primary production
MIGS-7	Subspecific genetic lineage	Strain CBAM5
MIGS-9	Number of replicons
MIGS-10	Extrachromosomal elements
MIGS-11	Estimated Size	4.6 Mb
MIGS-12	Reference for biomaterial or Genome report	http://www.sciencedirect.com/science/article/pii/S0964830510001861
MIGS-13	Source material identifiers	PRJNA219242
MIGS-14	Known Pathogenicity	Pathogenic toward Culex quinquefasciatus larvae
MIGS-15	Biotic Relationship	Free living
MIGS-16	Specific Host	Unknown
MIGS-17	Host specificity or range (taxid)	Unknown
MIGS-18	Health status of Host	Unknown
MIGS-19	Trophic Level	Heterotroph
MIGS-22	Relationship to Oxygen	Aerobe
MIGS-23	Isolation and Growth conditions	http://www.sciencedirect.com/science/article/pii/S0964830510001861
MIGS-27	Nucleic acid preparation	10.4056/sigs.4227894
MIGS-28	Library construction
28.1	Library size	500 bp
28.2	Number of reads	3066667
28.3	Vector
MIGS-29	Sequencing method	Illumina Hi-Seq 2000
MIGS-30	Assembly
30.1	Assembly method	CISA version 1.3, SOAPdenovo version 2.04, Velvet version 1.2.10, ABySS version 1.3.7, CLC Assembly Cell version 4.0.10
30.2	estimated error rate	Less than 1 in 1,000,000 bp
30.3	method of calculation	iCORN
MIGS-31	Finishing strategy
31.1	Status	Draft
31.2	Coverage	100X
31.3	Contigs	60
MIGS-32	Relevant SOPs	10.4056/sigs.4227894
MIGS-33	Relevant e-resources
