# Supplementary material for: Genome sequence and description of the mosquitocidal and heavy metal tolerant strain Lysinibacillus sphaericus CBAM5
Source: Stand Genomic Sci. 2015 Jan 20;10:2. doi: 10.1186/1944-3277-10-2 (PMC4317669; doi:10.1186/1944-3277-10-2)
Supplement: Additional file 4: Table S2. — Genes possibly involved in metal(loid) resistances identified in the genome sequence of Lysinibacillus sphaericus CBAM5. [file 1944-3277-10-2-S4.xlsx]

## Sheet: Hoja1
Supplementary Table S2: Genes possibly involved in metal(loid) resistances identified in the genome sequence of Lysinibacillus sphaericus CBAM5
Metal(loid)	Gene Locus_tag	Description
Arsenic	EWH32205, EWH32206, EWH32207, EWH32208, EWH32209	Arsenical resistance gene cluster ArsRBCDA
	EWH32515, EWH32516, EWH32517	Arsenical resistance gene cluster ArsRBC
	EWH32486	Arsenical-resistance protein ACR3
	EWH32326, EWH32412, EWH32787, EWH32795, EWH30201	ArsR family transcriptional regulator
	EWH34307, EWH30586	Arsenate reductase (ArsC-like) protein
	EWH31759	Arsenic efflux pump (ArsB-like) protein
Cadmium	EWH31705, EWH31704	Cadmium transporter system CadCA
	EWH30772	Cadmium-transporting ATPase CadA
Chromium	EWH33178	Chromate transporter protein ChrA
Copper	EWH33902, EWH32526	Putative copper metallochaperone
	EWH33975	Copper efflux oxidase protein CueO
	EWH30567	Copper resistance protein CopA
Manganese	EWH32797, EWH32798, EWH32799, EWH32800	Manganese transporter system MntABCD
	EWH31702	Transcriptional regulator MntR
	EWH30148	Divalent metal cation transporter MntH
Nickel	EWH32503, EWH32504, EWH32505, EWH32506, EWH32507	Nickel transporter system NikABCDE
Tellurium	EWH31127, EWH31128, EWH31129, EWH30794, EWH30795, EWH30796	Tellurium resistance cluster TerD-TerD-TerD
	EWH32354, EWH33883	Tellurite resistance protein TelA-like
	EWH31135, EWH30802	Putative tellurium resistance protein YceG
Zinc	EWH33079, EWH33080, EWH33081	Zinc transporter system ZurR-ZnuBC
	EWH31723	Zinc transporter protein ZupT
	EWH32152	Zinc-binding protein ZnuA
	EWH30569	ZIP family zinc transporter protein
Other	EWH35118, EWH35119, EWH35120, EWH35121, EWH35122	Divalent cation transporter system CzrA-CzcD-CsoR-CopZA
	EWH34728	Aluminum resistance protein
	EWH32637, EWH30436	Cobalt-zinc-cadmium resistance (CzcD-like) protein
	EWH33236, EWH31524, EWH31375	Magnesium and cobalt transporter protein CorA
	EWH34319	Magnesium transporter protein MgtE
	EWH31874	Heavy metal sensor signal transduction histidine kinase
